# Supplementary material for: SILEX: a fast and inexpensive high-quality DNA extraction method suitable for multiple sequencing platforms and recalcitrant plant species
Source: Plant Methods. 2020 Aug 10;16:110. doi: 10.1186/s13007-020-00652-y (PMC7419208; doi:10.1186/s13007-020-00652-y)
Supplement: Supplementary file 1 — Additional file 1. Detailed cost per sample extracted for all solutions, reagents and consumables used for SILEX workflow. [file 13007_2020_652_MOESM1_ESM.xlsx]

## Sheet: Supplementary data S1
Additional data S1. Detailed cost per sample extracted for all solutions, reagents and consumables used for SILEX and SMP kit workflow.
	SILEX Reagent	Catalogue number	Amount of reagent/item per product unit	Price in Euros1 per product unit	Amount of reagent/item per reaction	Price in Euro per reaction	Link
	5 mm Glass beads	MARI4901005	500 g	10.2	1	0.00332464	https://es.vwr.com/store/product?keyword=MARI4901005
	2 ml Sarstedt Microtube	72.691	500 pcs/bag	6.5	3	0.039	https://www.sarstedt.com/es/productos/laboratorio/microtubos-roscados-recipientes-de-reaccion/recipientes-de-reaccion/producto/72.691/
	CTAB for Extraction buffer	A6284.0500	500 g	106.3	0.0200 g	0.004252	https://www.itwreagents.com/iberia/es/product/cetiltrimetilamonio-bromuro-ctab-para-biologia-molecular/A6284
	PVP-40 for Extraction buffer	PVP40-500G	500 g	183	0.0200 g	0.00732	https://www.sigmaaldrich.com/catalog/search?term=PVP40&interface=All&N=0&mode=match%20partialmax&lang=es&region=ES&focus=product
	EDTA for Extraction buffer	1310261210	500 g	73.2	0.0058 g	0.000855679	https://www.itwreagents.com/iberia/es/product/edta-para-analisis-acs/131026
	TRIS HCl for Extraction buffer	93363-500G	500 g	195	0.0088 g	0.0074096	https://www.sigmaaldrich.com/catalog/substance/trizmahydrochloride15760118553111?lang=es&region=ES
	Tris Base for Extraction buffer	10708976001	1000 g	157	0,0053 g	0.0008321	https://www.sigmaaldrich.com/catalog/substance/trisbase121147786111?lang=es&region=ES
	NaCl for Extraction buffer	131659	1000 g	21.5	0.0817 g	0.00175784	https://www.itwreagents.com/iberia/es/product/sodio-cloruro-para-analisis-acs-iso/131659
	B-mercaptoethanol	M6250-100ml	0.1 l	39.3	0.000014 l	0.005502	https://www.sigmaaldrich.com/catalog/search?term=M6250&interface=Product%20No.&N=0+&mode=mode%20matchpartialmax&lang=es&region=ES&focus=productN=0%20220003048%20219853286%20219853112
	RNase A	NA-03	0.0025 l	82.24	0.000002 l	0.0065792	https://es.vwr.com/store/product?keyword=NA-03
	Choloroform Essent® for Protein precipitation buffer	CL1981000	1 l	39.68	0.0006 l	0.026665	https://www.scharlab.com/catalogo-productos-detalle-referencia.php?r=CL01981000
	Isoamyl alcohol for Protein precipitation buffer	AL02851000	1 l	57.73	0.000028 l	0.00161644	https://www.scharlab.com/catalogo-productos-detalle-referencia.php?r=AL02851000
	Absolute Ethanol ExpertQ® for Binding step	ET0002025P	25 l	163.8	0.0007 l	0.00471744	https://www.scharlab.com/catalogo-productos-detalle-referencia.php?r=ET0002025P
	NaCl for Binding buffer	131659	1000 g	21.5	0.0701 g	0.00150672	https://www.itwreagents.com/iberia/es/product/sodio-cloruro-para-analisis-acs-iso/131659
	Polyethylene Glycol 8000 for Binding buffer	146224	500 g	42	0.0960 g	0.008064	https://www.scbt.com/es/p/peg-8000-powder-25322-68-3
	Silicon dioxide for Silica matrix buffer	S5631-500G	500 g	45	0.01 g	0.0009	https://www.sigmaaldrich.com/catalog/substance/silicondioxide60086067686011?lang=es&region=ES
	Hydrochloric acid for Silica matrix buffer	H1758-500ML	0.5 l	145	0.0000002 l	5.8e-05	https://www.sigmaaldrich.com/catalog/search?term=H1758&interface=Product%20No.&N=0+&mode=mode%20matchpartialmax&lang=es&region=ES&focus=productN=0%20220003048%20219853286%20219853112
	Absolute Ethanol ExpertQ® for Washing buffer	ET0002025P	25 l	163.8	0.000028 l	0.00321048	https://www.scharlab.com/catalogo-productos-detalle-referencia.php?r=ET0002025P
	TRIS HCl for Elution buffer	93363-500G	500 g	195	0.0008 g	0.00044626	https://www.sigmaaldrich.com/catalog/substance/trizmahydrochloride15760118553111?lang=es&region=ES
	Tris Base for Elution buffer	10708976001	1000 g	157	0,0005 g	8.321e-05	https://www.sigmaaldrich.com/catalog/substance/trisbase121147786111?lang=es&region=ES
	EDTA for Elution buffer	1310261210	500 g	73.2	0.0002 g	4.27839e-05	https://www.itwreagents.com/iberia/es/product/edta-para-analisis-acs/131026
	Total					0.124143
	1 Price in Euros without VAT
	SMP kit Reagent	Catalogue number	Amount of reagent/item per product unit	Price in Euros1 per product unit	Amount of reagent/item per reaction	Price in Euro per reaction	Link
	sbeadex maxi plant	NAP41602	96 test	251.16	1	2.61625	https://www.biosearchtech.com/products/extraction-and-purification-reagents/dna-purification-kits/sbeadex-kits
	1,2 mL 96 well storage plates	AB-0564	50 pcs/box	211.98	1	0.0441625	https://www.thermofisher.com/order/catalog/product/AB1127
	2 ml Sarstedt Microtube	72.691	500 pcs/bag	6.5	2	0.026	https://www.sarstedt.com/es/productos/laboratorio/microtubos-roscados-recipientes-de-reaccion/recipientes-de-reaccion/producto/72.691/
	Total					2.68641
	1 Price in Euros without VAT
